# Supplementary material for: Perioperative PD-1/PD-L1 inhibitors for resectable non-small cell lung cancer: A meta-analysis based on randomized controlled trials
Source: PLoS One. 2024 Sep 23;19(9):e0310808. doi: 10.1371/journal.pone.0310808 (PMC11419369; doi:10.1371/journal.pone.0310808)
Supplement: S1 File — (XLSX) [file pone.0310808.s013.xlsx]

## Sheet: Data
No.	Study name	Research registration number	Publication Time	Study Design	Phase	Period	Patient sources	First author	Literature name	Comparison		Number of patients		Gender				Age		PD-/PD-L1	Pathological type				T stage								N stage						TNM stage										ECOG PS
														Group A		Group B		Group A	Group B		Group A		Group B		Group A				Group B				Group A			Group B			Group A					Group B					Group A
										Group A	Group B	Group A	Group B	M	F	M	F
																		中位	中位		Squamous	Non-squamous	Squamous	Non-squamous	T1	T2	T3	T4	T1	T2	T3	T4	N0	N1	N2	N0	N1	N2	I	II	IIIA	IIIB	IV	I	II	IIIA	IIIB	IV	0
1	KEYNOTE-671	NCT03425643	2023	RCT	3	2018.04-2021.12	Global Multi Center	Wakelee	Perioperative Pembrolizumab for Early-Stage Non–Small-Cell Lung Cancer	Perioperative PD-1/PD-L1	placebo	397	400	279	118	284	116	63	64	Pembrolizumab	226	171	173	227	55	106	121	115	61	126	109	104	148	81	168	142	71	187	0	118	217	62	0	0	121	225	54	0	253
2	NADIM II	NCT03838159	2023	RCT	2	2019.06-2021.02	Spain Multi Center	Provencio	Perioperative Nivolumab and Chemotherapy in Stage III Non–Small-Cell Lung Cancer	Perioperative PD-1/PD-L1	placebo	57	29	36	21	16	13	65	63	Nivolumab	21	36	14	15	12	16	15	14	4	7	6	12	6	10	41	9	4	16			44	13				24	5		31
3	AEGEAN	NCT03800134	2023	RCT	3	2019.01-2022.04	Global Multi Center	Heymach	Perioperative Durvalumab for Resectable Non–Small-Cell Lung Cancer	Perioperative PD-1/PD-L1	placebo	366	374	252	114	278	96	65	65	Durvalumab	169	196	191	179	44	97	128	97	43	108	129	94	110	75	181	102	87	185	0	104	173	88	0	0	110	165	98	0	251
4	RATIONALE-315	NCT04379635	2023	RCT	3	2020.05-2023.08	China Multi Center	Yue	VP1-2024: RATIONALE-315: Event-free survival (EFS) and overall survival (OS) of neoadjuvant tislelizumab (TIS) plus chemotherapy (CT) with adjuvant TIS in resectable non-small cell lung cancer (NSCLC)RATIONALE-315 trial	Perioperative PD-1/PD-L1	placebo	226	227	205	21	205	22	62	63	Tislelizumab	179	45	175	50	19	126	57	24	18	120	64	25	60	84	82	54	96	79	0	93	133	0	0	0	92	135	0	0	143
5	Neotorch	NCT04158440	2024	RCT	3	2020.03-2023.06	China Multi Center	Lu	Perioperative Toripalimab Plus Chemotherapy for Patients With Resectable Non–Small Cell Lung Cancer The Neotorch Randomized Clinical Trial	Perioperative PD-1/PD-L1	placebo	202	202	181	21	189	13	62	61	Toripalimab	157	45	157	45									17	46	138	18	39	145	0	0	136	66	0	0	0	137	65	0	70
6	CheckMate 77T	NCT04025879	2024	RCT	3	2019.11-2022.04	Global Multi Center	Cascone	Perioperative Nivolumab in Resectable Lung Cancer	Perioperative PD-1/PD-L1	placebo	229	232	167	62	160	72	66	66	Nivolumab	116	113	118	114									80	56	91	87	52	91	0	81	146		0	0	81	149		0	147
Name of data extractors: Hai Huang; Lianyun Li; Ling Tong. Date of data extraction: June 2024. The authors confirm that the following studies meet the inclusion criteria.
[truncated: 367 more columns]

## Sheet: Subgroup of EFS
		Total	EFS
			HR	95% CI lower	95% CI upper
All patients	AEGEAN	740	0.68	0.53	0.88
	CheckMate 77T	461	0.59	0.44	0.79
	KEYNOTE-671	797	0.58	0.46	0.72
	NADIM II	86	0.47	0.25	0.88
	Neotorch	404	0.4	0.28	0.57
	RATIONALE-315	553	0.57	0.41	0.8
Age (year)
<65	AEGEAN	358	0.71	0.47	1.04
	CheckMate 77T	202	0.55	0.36	0.85
	KEYNOTE-671	435	0.53	0.39	0.71
	NADIM II	86	0.51	0.22	1.21
	Neotorch	278	0.41	0.27	0.62
	RATIONALE-315	272	0.61	0.4	0.94
>65	AEGEAN	382	0.69	0.48	0.97
	CheckMate 77T	259	0.61	0.41	0.91
	KEYNOTE-671	362	0.64	0.46	0.88
	NADIM II	86	0.42	0.17	1.06
	Neotorch	126	0.34	0.18	0.63
	RATIONALE-315	181	0.51	0.3	0.89
Sex
Female	AEGEAN	210	0.95	0.58	1.56
	CheckMate 77T	134	0.71	0.41	1.2
	KEYNOTE-671	234	0.44	0.28	0.68
	Neotorch	34	0.54	0.15	1.8
	RATIONALE-315	43	0.68	0.19	2.4
Male	AEGEAN	530	0.61	0.44	0.82
	CheckMate 77T	327	0.53	0.37	0.75
	KEYNOTE-671	563	0.63	0.49	0.8
	Neotorch	370	0.38	0.26	0.54
	RATIONALE-315	410	0.57	0.4	0.8
Smoking status
Active smoker	AEGEAN	190	0.48	0.28	0.8
	KEYNOTE-671	199	0.52	0.34	0.78
	NADIM II	51	0.57	0.25	1.32
	RATIONALE-315	95	0.61	0.28	1.34
Former smoker	AEGEAN	443	0.79	0.57	1.1
	CheckMate 77T	417	0.54	0.4	0.74
	KEYNOTE-671	497	0.57	0.43	0.75
	Neotorch	355	0.37	0.25	0.54
	RATIONALE-315	288	0.54	0.36	0.81
Non-smoker	AEGEAN	107	0.76	0.35	1.58
	CheckMate 77T	44	1.32	0.54	3.2
	KEYNOTE-671	101	0.68	0.36	1.3
	NADIM II	35	0.2	0.08	0.53
	Neotorch	49	0.52	0.19	1.36
	RATIONALE-315	70	0.6	0.24	1.51
ECOG performance-status score
0	AEGEAN	506	0.65	0.47	0.89
	CheckMate 77T	288	0.57	0.39	0.83
	Neotorch	143	0.44	0.25	0.74
	RATIONALE-315	296	0.57	0.37	0.87
1	AEGEAN	234	0.78	0.49	1.22
	CheckMate 77T	173	0.61	0.39	0.97
	Neotorch	261	0.36	0.23	0.57
	RATIONALE-315	156	0.58	0.33	1
Race category
White	KEYNOTE-671	489	0.54	0.41	0.72
	NADIM II	47	0.47	0.25	0.88
Asian	AEGEAN	307	0.6	0.4	0.9
	KEYNOTE-671	244	0.66	0.45	0.99
	Neotorch	404	0.4	0.28	0.57
	RATIONALE-315	553	0.57	0.41	0.8
Other	AEGEAN	433	0.76	0.54	1.06
	KEYNOTE-671	553	0.54	0.41	0.69
	NADIM II	47	0.47	0.25	0.88
Geographic region
Asia	AEGEAN	305	0.62	0.41	0.93
	CheckMate 77T	115	0.47	0.26	0.86
	Neotorch	404	0.4	0.28	0.57
	RATIONALE-315	553	0.57	0.41	0.8
Europe	AEGEAN	281	0.75	0.49	1.14
	CheckMate 77T	250	0.61	0.4	0.92
	NADIM II	86	0.47	0.25	0.88
North America	AEGEAN	86	0.69	0.27	1.62
	CheckMate 77T	44	0.59	0.25	1.38
Pathological stage
II	AEGEAN	214	0.76	0.43	1.34
	CheckMate 77T	162	0.81	0.46	1.43
	KEYNOTE-671	239	0.65	0.42	1.01
	RATIONALE-315	183	0.47	0.26	0.87
III	AEGEAN	524	0.57	0.39	0.83
	CheckMate 77T	297	0.51	0.36	0.72
	KEYNOTE-671	558	0.54	0.42	0.7
	NADIM II	86	0.47	0.25	0.88
	Neotorch	404	0.4	0.28	0.57
	RATIONALE-315	265	0.62	0.42	0.94
Histologic classification
Nonsquamous	AEGEAN	375	0.69	0.48	0.99
	CheckMate 77T	227	0.72	0.49	1.07
	KEYNOTE-671	453	0.58	0.43	0.78
	NADIM II	51	0.35	0.15	0.81
	Neotorch	90	0.54	0.26	1.08
	RATIONALE-315	95	0.64	0.32	1.26
Squamous	AEGEAN	360	0.71	0.49	1.03
	CheckMate 77T	234	0.46	0.3	0.72
	KEYNOTE-671	344	0.57	0.41	0.77
	NADIM II	35	0.63	0.24	1.63
	Neotorch	314	0.35	0.23	0.52
	RATIONALE-315	354	0.56	0.38	0.83
PD-L1 TPS
<1%	CheckMate 77T	186	0.73	0.47	1.15
	KEYNOTE-671	289	0.77	0.55	1.07
	NADIM II	28	0.85	0.03	2.42
	Neotorch	105	0.65	0.33	1.23
	RATIONALE-315	173	0.8	0.47	1.38
≥1%	CheckMate 77T	256	0.52	0.35	0.78
	KEYNOTE-671	508	0.47	0.36	0.63
	NADIM II	45	0.22	0.08	0.58
	RATIONALE-315	262	0.5	0.32	0.78
1–49%	AEGEAN	277	0.7	0.46	1.05
	CheckMate 77T	159	0.76	0.46	1.25
	KEYNOTE-671	242	0.51	0.34	0.75
	Neotorch	137	0.31	0.17	0.54
	RATIONALE-315	129	0.34	0.17	0.66
≥50%	AEGEAN	216	0.6	0.35	1.01
	CheckMate 77T	97	0.26	0.12	0.55
	KEYNOTE-671	266	0.42	0.28	0.65
	Neotorch	128	0.31	0.15	0.6
	RATIONALE-315	133	0.71	0.38	1.34
